# Supplementary material for: Comparison of PCR ribotyping and multilocus variable-number tandem-repeat analysis (MLVA) for improved detection of Clostridium difficile
Source: BMC Microbiol. 2011 Sep 30;11:217. doi: 10.1186/1471-2180-11-217 (PMC3191483; doi:10.1186/1471-2180-11-217)
Supplement: Additional file 1 — Copy numbers, fragment sizes, sequences, and GenBank accession number of each allele at 40 VNTR loci. This table provides the copy number and fragment sizes of the six initially test strains. The copy numbers (or array sizes) in each allele, their corresponding sequence, and their GenBank accession number are shown. [file 1471-2180-11-217-S1.XLS]

## Sheet: Copy number of six test strain
Additional file 1. Copy number and corresponding fragment sizes at 40 VNTR loci from six test strains.
					Test strain
	Isolate 1		17678		17702		Isolate 2		Isolate 3		Isolate 4
VNTR	Copy number/ Array size	Fragment size	Copy number/ Array size	Fragment size	Copy number/ Array size	Fragment size	Copy number/ Array size	Fragment size	Copy number/ Array size	Fragment size	Copy number/ Array size	Fragment size
C6cd	44	367	22	235	-1	-1	20	223	47	385	33	301
CDR4	35	315	24	249	26	261	32	297	12	177	36	321
CDR49	17	221	18	228	8	158	9	165	17	221	15	207
CDR60 a	-1	-1	265	568	-1	-1	164	467	147	450	316	619
CDR9	-1	-1	6	142	-1	-1	11	182	11	182	5	134
CDR48	10	194	6	166	5	159	4	152	2	138	5	159
cd7 a	256	419	86	249	296	459	86	249	296	459	86	249
cd5 a	245	334	150	239	74	163	131	220	36	125	36	125
cd6 a	294	600	84	390	420	726	84	390	84	390	378	684
CDR59 a	78	435	167	524	113	470	113	470	113	470	113	470
cd25	45	489	57	501	83	528	45	489	70	515	70	515
F3cd	5	145	7	151	6	148	6	148	6	148	9	157
H9cd	8	163	13	178	7	160	7	160	7	160	7	160
cd12	2	174	3	186	3	186	2	174	3	186	4	198
cd22	1	166	2	181	3	196	3	196	2	181	1	166
cd27	4	359	2	329	3	344	3	344	3	344	3	344
cd31	2	221	3	238	2	221	2	221	2	221	1	221
cd10	1	337	2	349	2	349	1	337	2	349	2	349
cd41	4	216	3	198	3	198	3	198	3	198	3	198
cd29	1	227	2	243	2	243	2	243	1	227	2	243
cd23	2	292	4	334	1	271	1	271	2	292	2	292
cd17	1	483	2	491	1	483	2	491	1	483	2	491
cd30	1	417	2	432	1	417	1	417	1	417	2	432
cd15	3	417	2	412	3	417	3	417	3	417	2	412
cd14	1	256	2	275	2	275	2	275	2	275	1	256
cd4	0	298	3	343	3	343	2	328	3	343	0	298
cd21	10	315	8	309	10	315	10	315	10	315	10	315
cd2	1	475	2	489	1	475	2	489	1	475	2	489
cd40	2	443	3	448	2	443	2	443	3	448	2	443
cd9	5	490	4	487	5	490	5	487	5	487	5	487
cd42	2	491	3	495	3	495	3	495	3	495	3	495
cd18	3	318	4	322	3	318	3	318	3	318	3	318
cd33	1	416	2	439	1	416	2	439	1	416	1	416
cd13	2	389	4	435	2	389	2	389	2	389	2	389
cd36	5	201	2	192	2	192	2	192	2	192	2	192
cd24	1	397	2	407	1	397	1	397	1	397	1	397
cd32	1	447	2	453	2	453	2	453	2	453	2	453
cd35	3	296	2	290	2	290	2	290	2	290	2	290
cd34	1	221	2	227	2	227	2	227	2	227	2	227
cd38	3	300	2	293	2	293	2	293	2	293	2	293
a. This locus contains incomplete repeat and is denoted by the size of array.
b. Loci can not be amplified are represented by "-1".

## Sheet: cd2
Copy size:14 bp			Size (bp)
Copy number	No. isolates	Amplicon sequence	Estimated	Real	GenBank accession number
1	121	TGGATGGCTGATGACCAATATAATAAGGACATCCGAGATAAATTCAATAGTGAGATAGCAGATAAATTCTTTAACATAGATGAGATTAATGAGATTTTTAATGACTACATTAGTGGAAACTCTGATAATTGGAGAAAGATTTGGATGATTTACACATTCCTAGTGTGGTATGAAATCTATTTTGTAAAATGTTAATACAAGAGGAAGAATCACCTGAAAGACCATTCAGGTGATTC TTAATGTTTTATAA TTTTACTTGCTAATTCTTATGTCTAACCCTTAATGGTATATCAAGTTTTTTTGCCAGTTGTTTAGATTCTTCTATTTCTTCTGGAGATATTTCATCTACTACTGAAAAAGCTACTTCTTTTATATATTTTTTGCAATCTTTTGCAAA…	474-476	475	JN540330
2	21	TGGATGGCTGATGACCAATATAATAAGGACATCCGAGATAAATTCAATAGTGAGATAGCAGATAAATTCTTTAACATAGATGAGATTAATGAGATTTTTAATGACTACATTAGTGGAAACTCTGATAATTGGAGAAAGATTTGGATGATTTACACATTCCTAGTGTGGTATGAAATCTATTTTGTAAAATGTTAATACAAGAGGAAGAATCACCTGAAAGACCATTCAGGTGATTC TTAATGTTTTATAA TTAATGTTTTATAA TTTTACTTGCTAATTCTTATGTCTAACCCTTAATGGTATATCAAGTTTTTTTGCCAGTTGTTTAGATTCTTCTATTTCTTCTGGAGATATTTCATCTACTACTGAAAAAGCTACTTCTTTTATATATTTTTT…	489	489	JN540331

## Sheet: cd4
copy size 15			Size (bp)
Copy number	No. isolates	Amplicon sequence	Estimated	Real	GenBank accession number
0	14	GAAATACTCCGTCCTCAACATAATTAGGGTGGAGATATAATCATGAAATGTGATAATTTAAATTAATGGATAGGAATAACAAAAATTGTATACAAATTAACTGGGTAT ATAAAATATAATTATATTATGAATAGTATGTAAATATATTGCAAAGATTCTCATAATTTGTTGTATAATTAAAGGTGACATATTTATATTATATAAAAAATTATTAAAAGTTAGGTGGGGAAAGATATGAGAAATTTAGGCAATACTAACATGAAAATAAAGAGAGTTGGCTTTGGGGGCATTCCAATAC	295	298	JN540332
2	120	GAAATACTCCGTCCTCAACATAATTAGGGTGGAGATATAATCATGAAATGTGATAATTTAAATTAATGGATAGGAATAACAAAAATTGTATACAAATTAACTGGGTAT AAAGTATGATTATAT TATGAATAGATTGAT ATAAAATATAATTATATTATGAATAGTATGTAAATATATTGCAAAGATTCTCATAATTTGTTGTATAATTAAAGGTGACATATTTATATTATATAAAAAATTATTAAAAGTTAGGTGGGGAAAGATATGAGAAATTTAGGCAATACTAACATGAAAATAAAGAGAGTTGGCTTTGGGGGCATTCCAATAC	328-329	328	JN540333
3	8	GAAATACTCCGTCCTCAACATAATTAGGGTGGAGATATAATCATGAAATGTGATAATTTAAATTAATGGATAGGAATAACAAAAATTGTATACAAATTAACTGGGTAT AAAGTATGATTATAT AAAGTATGATTATAT TATGAATAGATTGAT ATAAAATATAATTATATTATGAATAGTATGTAAATATATTGCAAAGATTCTCATAATTTGTTGTATAATTAAAGGTGACATATTTATATTATATAAAAAATTATTAAAAGTTAGGTGGGGAAAGATATGAGAAATTTAGGCAATACTAACATGAAAATAAAGAGAGTTGGCTTTGGGGGCATTCCAATAC	343-344	343	JN540334

## Sheet: cd5
copy size 17-19
Array size	No. isolates	Amplicon sequence	Estimated	Real	GenBank accession number
-1	6
36	48	CCTGAATTGATTGAAAGAGGTTCTACACTTTAAGTGGTAGATA TTTAATTAAGTGGTAGATA CCTAATTAAGTTGTAGA TATCTGATAAGAAATTTTTAAGTTTTCAATCGTTCTAAATTGTGAG	124-125	125
55	14	CCTGAATTGATTGAAAGAGGTTCTACACTTTAAGTGGTAGATA TTTAATTAAGTGATAAATA TTTAATCAAGTGATAGATA CCTAATTAAGTTGTAGA TATCTGATAAGAAATTTTTAAGTTTTCAATCGTTCTAAATTGTGAG	143-144	144
74	33	CCTGAATTGATTGAAAGAGGTTCTACACTTTAAGTGGTAGATA TTTAAGTGGTAGATATTTA TTTAAGTGGTAGATATTTA TTTAAGTGGTAGATATTTA CCTAATTAAGTTGTAGA TATCTGATAAGAAATTTTTAAGTTTTCAATCGTTCTAAATTGTGAG	163-164	163
95	11	CCTGAATTGATTGAAAGAGGTTCTACACTTTAAGTGGTAGATA TTTAAGTGATAGATATTTA TTTAATTAAGTGGTAGATA TTTAATTAAGTGGTAGATA TTTAATTAAGTGGTAGATA TTTAATTAAGTGGTAGATA TATCTGATAAGAAATTTTTAAGTTTTCAATCGTTCTAAATTGTGAG	183	184
114	8	CCTGAATTGATTGAAAGAGGTTCTACACTTTAAGTGGTAGATA TTTAAATGATAGATATTTA TTTAATTAAGTGATAAATA TTTAATCAAGTGATAGATA TTTAATCAAGTGATAGATA CCTAATCAAGTGATAGATA CCTAATTAAGTGGTAGATA TATCTGATAAGAAATTTTTAAGTTTTCAATCGTTCTAAATTGTGAG	202	203	JN540345
131	6	CCTGAATTGATTGAAAGAGGTTCTACACTTTAAGTGGTAGATA TTTAATTAAGTGGTAGATA TTTAATTAAGTGGTAGATA TTTAATTAAGTGGTAGATA TTTAATTAAGTGGTAGATA CCTAATTAAGTGGTAGATA CCTAATTAAGTGGTAGATA CCTAATTAAGTTGTAGA TATCTGATAAGAAATTTTTAAGTTTTCAATCGTTCTAAATTGTGAG	219	220	JN540344
150	5	CCTGAATTGATTGAAAGAGGTTCTACACTTTAAGTGGTAGATA TTTAATTAAGTGGTAGATA TTTAATTAAGTGGTAGATA TTTAATTAAGTGGTAGATA TTTAATTAAGTGGTAGATA CCTAATTAAGTGGTAGATA CCTAATTAAGTGGTAGATA TTTAATTAAGTGGTAGATA CCTAATTAAGTTGTAGA TATCTGATAAGAAATTTTTAAGTTTTCAATCGTTCTAAATTGTGAG	239-240	239	JN540343
169	3	CCTGAATTGATTGAAAGAGGTTCTACACTTTAAGTGGTAGATA TTTAATTAAGTGGTAGATA TTTAATTAAGTGGTAGATA TTTAATTAAGTGGTAGATA TTTAATTAAGTGGTAGATA TTTAATTAAGTGGTAGATA TTTAATTAAGTGGTAGATA TTTAATTAAGTGGTAGATA TTTAATTAAGTGGTAGATA CCTAATTAAGTTGTAGA TATCTGATAAGAAATTTTTAAGTTTTCAATCGTTCTAAATTGTGAG	258	258	JN540341
188	1	CCTGAATTGATTGAAAGAGGTTCTACACTTTAAGTGGTAGATA TTTAATTAAGTGATAGATA TTTAATTAAGTGATAGATA TTTAATTAAGTGATAGATA TTTAATTAAGTGATAGATA TTTAATTAAGTGATAGATA TTTAATTAAGTGATAGATA TTTAATTAAGTGATAGATA TTTAATTAAGTGATAAATG TTTAATCAAGTGATAGATA CCTAATTAAGTTGTAGA TATCTGATAAGAAATTTTTAAGTTTTCAATCGTTCTAAATTGTGAG	276	277	JN540338
207	2	CCTGAATTGATTGAAAGAGGTTCTACACTTTAAGTGGTAGATA TTTAAGTGATAGATATTTA TTTAAGTGATAGATATTTA TTTAAGTGATAGATATTTA TTTAAGTGATAGATATTTA TTTAAGTGATAGATATTTA TTTAAGTGATAGATATTTA TTTAAGTGATAGATATTTA TTTAAGTGATAGATATTTA TTTAAGTGATAGATATTTA TTTAAGTGATAGATATTTA CCTAATTAAGTTGTAGA TATCTGATAAGAAATTTTTAAGTTTTCAATCGTTCTAAATTGTGAG	296	296	JN540336
245	1	CCTGAATTGATTGAAAGAGGTTCTACACTTTAAGTGGTAGATA TTTAAGTGATAGATATTTA TTTAAGTGATAGATATTTA TTTAAGTGATAGATATTTA TTTAAGTGATAGATATTTA TTTAAGTGATAGATATTTA TTTAAGTGATAGATATTTA TTTAAGTGATAGATATTTA TTTAAGTGATAGATATTTA TTTAAGTGATAGATATTTA TTTAAGTGATAGATATTTA TTTAAGTGATAGATATTTA TTTAAGTGATAGATATTTA CCTAATTAAGTTGTAGA TATCTGATAAGAAATTTTTAAGTTTTCAATCGTTCTAAATTGTGAG	334	334	JN540335
264	1	CCTGAATTGATTGAAAGAGGTTCTACACTTTAAGTGGTAGATA TTTAATTAAGTGGTAGATA TTTAATTAAGTGGTAGATA TTTAATTAAGTGGTAGATA TTTAATTAAGTGGTAGATA TTTAATTAAGTGGTAGATA TTTAATTAAGTGGTAGATA TTTAATTAAGTGGTAGATA TTTAATTAAGTGGTAGATA TTTAATTAAGTGGTAGATA TTTAATTAAGTGGTAGATA TTTAATTAAGTGGTAGATA TTTAATTAAGTGGTAGATA TTTAATCAAGTGATAGATA CCTAATTAAGTTGTAGA TATCTGATAAGAAATTTTTAAGTTTTCAATCGTTCTAAATTGTGAG	353	353	JN540342
302	1	CCTGAATTGATTGAAAGAGGTTCTACACTTTAAGTGGTAGATA TTTAATTAAGTGGTAGATA TTTAATTAAGTGGTAGATA TTTAATTAAGTGGTAGATA TTTAATTAAGTGGTAGATA TTTAATTAAGTGGTAGATA TTTAATTAAGTGGTAGATA TTTAATTAAGTGGTAGATA TTTAATTAAGTGGTAGATA TTTAATTAAGTGGTAGATA TTTAATTAAGTGGTAGATA TTTAATTAAGTGGTAGATA TTTAATTAAGTGGTAGATA TTTAATTAAGTGGTAGATA TTTAATTAAGTGGTAGATA TTTAATTAAGTGGTAGATA CCTAATTAAGTTGTAGA TATCTGATAAGAAATTTTTAAGTTTTCAATCGTTCTA…	392	391	JN540340
323	1	CCTGAATTGATTGAAAGAGGTTCTACACTTTAAGTGATAGATA TTTAATTAAGTGGTAGATA TTTAATTAAGTGGTAGATA TTTAATTAAGTGGTAGATA TTTAATTAAGTGGTAGATA TTTAATTAAGTGGTAGATA TTTAATTAAGTGGTAGATA TTTAATTAAGTGGTAGATA TTTAATTAAGTGGTAGATA TTTAATTAAGTGGTAGATA TTTAATTAAGTGGTAGATA TTTAATTAAGTGGTAGATA TTTAATTAAGTGGTAGATA TTTAATTAAGTGGTAGATA TTTAATTAAGTGGTAGATA TTTAATTAAGTGGTAGATA TTTAATTAAGTGGTAGATA TTTAATTAAGTGGTAGATA TATCTGATAAGAAAT…	413	412	JN540339
397	1	CCTGAATTGATTGAAAGAGGTTCTACACTTTAAGTGATAGATA TTTAATTAAGTGATAGATA TTTAATTAAGTGATAGATA TTTAATTAAGTGATAGATA TTTAATTAAGTGATAGATA TTTAATTAAGTGATAGATA TTTAATTAAGTGATAGATA TTTAATTAAGTGATAGATA TTTAATTAAGTGATAGATA TTTAATTAAGTGATAGATA TTTAATTAAGTGATAGATA TTTAATTAAGTGATAGATA TTTAATTAAGTGATAGATA TTTAATTAAGTGATAGATA TTTAATTAAGTGATAGATA TTTAATTAAGTGATAGATA TTTAATTAAGTGATAGATA TTTAATCAAGTGATAAATG TTTAATCAAGTGATA…	487	486	JN540337

## Sheet: cd6
copy size 42			Size (bp)
Array size	No. isolates	Amplicon sequence	Estimated	Real	GenBank accession number
-1	2
0	3	TGTGCAAGACAAATAGATATGTGTAAAATGTATTATTTAACTTATTAGAAAAAGAAATAAGGGTTTAATATATTATTTATAGTTGTTTA AAATATCTAAAAATATGAAATATACTATTTATAATTACAAAACTAATATCAATAAATATAAACAGTAGTATTTAGATAATTTACAAGTAAAAATTATTAAAAAAATAAAAAACTTATTGACAAAAATATTATAAGGAAGTACAATTGTATTAACAATTTAAGGAAACAAATCCAATGATAGAGAAAGTAGCATATATGGATTTACAGCGAGTTAGGG	304	306	JN540354
42	18	TGTGCAAGACAAATAGATATGTGTAAAATGTATTATTTAACTTATTAGAAAAAGAAATAAGGGTTTAATATATTATTTATAGTTGTTTA GAAAAAGCAACAATGTGGAAAATATTATTTAGTATTATTAAA AAATATCTAAAAATATGAAATATACTATTTATAATTACAAAACTAATATCAATAAATATAAACAGTAGTATTTAGATAATTTACAAGTAAAAATTATTAAAAAAATAAAAAACTTATTGACAAAAATATTATAAGGAAGTACAATTGTATTAACAATTTAAGGAAACAAATCCAATGATAGAGAAAGTAGCATATATGGATTTACAGCGAGTTAGGG	347-348	348	JN540355
84	51	TGTGCAAGACAAATAGATATGTGTAAAATGTATTATTTAACTTATTAGAAAAAGAAATAAGGGTTTAATATATTATTTATAGTTGTTTA GAAAAAGCAACAATGTGGAAAATATTATTTAGTATTATTAAA GAAAAGCAACAATGTGGAAAATATTATTTAGTATTATTTAAG AAATATCTAAAAATATGAAATATACTATTTATAATTACAAAACTAATATCAATAAATATAAACAGTAGTATTTAGATAATTTACAAGTAAAAATTATTAAAAAAATAAAAAACTTATTGACAAAAATATTATAAGGAAGTACAATTGTATTAACAATTTAAGGAAACAAATCCAATGATAGAGAAAGTAGCATATATGGATTTACAGCGAGTTAGGG	386-387	390	JN540353
126	4	TGTGCAAGACAAATAGATATGTGTAAAATGTATTATTTAACTTATTAGAAAAAGAAATAAGGGTTTAATATATTATTTATAGTTGTTTA GAAAAAGCAACAATGTGGAAAATATTATTTAGTATTATTAAA GAAAAAGCAACAATGTGGAAAATATTATTTAGTATTATTAAA GAAAAGCAACAATGTGGAAAATATTATTTAGTATTATTTAAG AAATATCTAAAAATATGAAATATACTATTTATAATTACAAAACTAATATCAATAAATATAAACAGTAGTATTTAGATAATTTACAAGTAAAAATTATTAAAAAAATAAAAAACTTATTGACAAAAATATTATAAGGAAGTACAATTGTATTAACAATTTAAGGAAACAAATCCAATGATA…	428-429	432	JN540352
158	1	TGTGCAAGACAAATAGATATGTGTAAAATGTATTATTTAACTTATTAGAAAAAGAAATAAGGGTTTAATATATTATTTATAGTTGTTTA GAAAAAGCAACAATGTGGAAAATATTATTTAGTATTATTAAA GAAAAAGCAACAATGTGGAAAATATTATTTAGTATTATTAAA GAAAAAGCAACAATGTGGAAAATATTATTTAGTATTATTAAA GAAAAGCAACAATGTGGAAAGTATTATTTAAG AAATATCTAAAAATATGAAATATACTATTTATAATTACAAAACTAATATCAATAAATATAAACAGTAGTATTTAGATAATTTACAAGTAAAAATTATTAAAAAAATAAAAAACTTATTGACAAAAATATTATAAGGAAGTACAATTG…	462	464	JN540351
200	5	TGTGCAAGACAAATAGATATGTGTAAAATGTATTATTTAACTTATTAGAAAAAGAAATAAGGGTTTAATATATTATTTATAGTTGTTTA GAAAAAGCAACAATGTGGAAAATATTATTTAGTATTATTAAA GAAAAAGCAACAATGTGGAAAATATTATTTAGTATTATTAAA GAAAAAGCAACAATGTGGAAAATATTATTTAGTATTATTAAA GAAAAAGCAACAATGTGGAAAATATTATTTAGTATTATTAAA GAAAAGCAACAATGTGGAAAGTATTATTTAAG AAATATCTAAAAATATGAAATATACTATTTATAATTACAAAACTAATATCAATAAATATAAACAGTAGTATTTAGATAATTTACAAGTAAAAATTATTAAAAAA…	505	506	JN540350
210	8	TGTGCAAGACAAATAGATATGTGTAAAATGTATTATTTAACTTATTAGAAAAAGAAATAAGGGTTTAATATATTATTTATAGTTGTTTA GAAAAAGCAACAATGTGGAAAATATTATTTAGTATTATTAAA GAAAAAGCAACAATGTGGAAAATATTATTTAGTATTATTAAA GAAAAAGCAACAATGTGGAAAATATTATTTAGTATTATTAAA GAAAAAGCAACAATGTGGAAAATATTATTTAGTATTATTAAA GAAAAGCAACAATGTGGAAAATATTATTTAGTATTATTTAAG AAATATCTAAAAATATGAAATATACTATTTATAATTACAAAACTAATATCAATAAATATAAACAGTAGTATTTAGATAATTTACAAGTAAAAAT…	515	516	JN540349
294	21	TGTGCAAGACAAATAGATATGTGTAAAATGTATTATTTAACTTATTAGAAAAAGAAATAAGGGTTTAATATATTATTTATAGTTGTTTA GAAAAAGCAACAATGTGGAAAATATTATTTAGTATTATTAAA GAAAAAGCAACAATGTGGAAAATATTATTTAGTATTATTAAA GAAAAAGCAACAATGTGGAAAATATTATTTAGTATTATTAAA GAAAAAGCAACAATGTGGAAAATATTATTTAGTATTATTAAA GAAAAAGCAACAATGTGGAAAATATTATTTAGTATTATTAAA GAAAAAGCAACAATGTGGAAAATATTATTTAGTATTATTAAA GAAAAGCAACAATGTGGAAAATATTATTTAGTATTATTTAAG AAATATCT…	606	600	JN540348
378	28	TGTGCAAGACAAATAGATATGTGTAAAATGTATTATTTAACTTATTAGAAAAAGAAATAAGGGTTTAATATATTATTTATAGTTGTTTA GAAAAAGCAACAATGTGGAAAATATTATTTAGTATTATTAAA GAAAAAGCAACAATGTGGAAAATATTATTTAGTATTATTAAA GAAAAAGCAACAATGTGGAAAATATTATTTAGTATTATTAAA GAAAAAGCAACAATGTGGAAAATATTATTTAGTATTATTAAA GAAAAAGCAACAATGTGGAAAATATTATTTAGTATTATTAAA GAAAAAGCAACAATGTGGAAAATATTATTTAGTATTATTAAA GAAAAAGCAACAATGTGGAAAATATTATTTAGTATTATTAAA GAAAAAGC…	673-680	684	JN540347
420	1	TGTGCAAGACAAATAGATATGTGTAAAATGTATTATTTAACTTATTAGAAAAAGAAATAAGGGTTTAATATATTATTTATAGTTGTTTA GAAAAAGCAACAATGTGGAAAATATTATTTAGTATTATTAAA GAAAAAGCAACAATGTGGAAAATATTATTTAGTATTATTAAA GAAAAAGCAACAATGTGGAAAATATTATTTAGTATTATTAAA GAAAAAGCAACAATGTGGAAAATATTATTTAGTATTATTAAA GAAAAAGCAACAATGTGGAAAATATTATTTAGTATTATTAAA GAAAAAGCAACAATGTGGAAAATATTATTTAGTATTATTAAA GAAAAAGCAACAATGTGGAAAATATTATTTAGTATTATTAAA GAAAAAGC…	704	726	JN540346

## Sheet: cd7
copy size 42			Size (bp)
Array size	No. isolates	Amplicon sequence	Estimated	Real	GenBank accession number
-1	3
44	5	GCCAATCATATGGTGAAGATAGGGAGTTTTATGTAAGTAATATCAGTAAATTTATAGAAAAATCTTTAAAAAAT ACATCAAATAAAGTAAATTATGCATCAGATGAACTTGATATGAC ATCAAATAAAACAGATTATATATCAAATGAATTGTATAATTTATCTAATAAGTCAATCAAAGGTAATATTCCTATAAAGATGGCTGTAA	206	207	JN540361
86	27	GCCAATCATATGGTGAAGATAGGGAGTTTTATGTAAGTAATATCAGTAAATTTATAGAAGAATCTTTAAAAAAT ACATCAAATAAAGTAAATTATGCATCAGATGAACTTGATATGACATCAAATAAAGTAAATTATGTATCAGATGAACTTGATATAAC ATCAAATAAAACAGATTATATATCAAATGAATTGTATAATTTATCTAATAAGTCAATCAAAGGTAATATTCCTATAAAGATGGCTGTAA	249-250	249	JN540362
170	18	GCCAATCATATGGTGAAGATAGGGAGTTTTATGTAAGTAATATCAGTAAATTTATAGAAGAATCTTTAAAAAAT ACATCAAATAAAGTAAATTATGCATCAGATGAACTTGATATGGCATTACATAAAGTAAATTACATATCAGATGAACTTGATACAACATCAAATAAAGTAAATTATGTATCAGATGAACTTGATATGACATCAAATAAAGTAAATTATGTATTAGATGAACTTGATATAAC ATCAAATAAAACAGATTATATATCAAATGAATTGTATAATTTATCTAATAAGTCAATCAAAGGTAATATTCCTATAAAGATGGCTGTAA	333-334	333	JN540359
193	2	GCCAATCATATGGTGAAGATAGGGAGTTTTATGTAAGTAATATCAGTAAATTTATAGAAGAATCTTTAAAAAAT ACATCAAATAAAGTAAATTATGCATCAAATAAACTTGATACAACATCAAATAAAGTAAATTACGTATTAGATGAACTTGATATAACATCAAATAAAGTAAATTATGTATCAGATGAACTTGATATAACATCAAATAAAGTAAATCATGTATCAAATGAACTTGGTATGGCGTCAAATAAAATAAATTATGTAC ATCAAATAAAACAGATTATATATCAAATGAATTGTATAATTTATCTAATAAGTCAATCAAAGGTAATATTCCTATAAAGATGGCTGTAA	336	356	JN540365
201	10	GCCAATCATATGGTGAAGATAGGGAGTTTTATGTAAGTAATATCAGTGAATTTATAGAAGAATCTTTAAAAAAT ACATCAAATAAAGTAAATTATGCATCAAATGAACTTGATACAACATCAAATAAAGTAAATTACGTATTAGATGAACTTGATATAACATCAAATAAAGTAAATTATGTATCAGATGAACTTGATATAACATCAAATAAAGTAAATCATGTATCAAATGAACTTGGTATGGCGTCAAATAAAATAAATTATGTATCAGATGAA ATCAAATAAAACAGATTATATATCAAATGAATTGTATAATTTATCTAATAAGTCAATCAAAGGTAATATTCCTATAAAGATGGCTGTAA	364-365	364	JN540364
212	42	GCCAATCATATGGTGAAGATAGGGAGTTTTATGTAAGTAATATCAGTGAATTTATAGAAGAATCTTTAAAAAAT ACATCAAATAAAGTAAATTATGCATCAAATGAACTTGATACAACATCAAATAAAGTAAATTACGTATTAGATGAACTTGATATAACATCAAATAAAGTAAATTATGTATCAGATGAACTTGATATAACATCAAATAAAGTAAATCATGTATCAAATGAACTTGGTATGGCGTCAAATAAAATAAATTATGTATCAGATGAACTTGATATAAC ATCAAATAAAACAGATTATATATCAAATGAATTGTATAATTTATCTAATAAGTCAATCAAAGGTAATATTCCTATAAAGATGGCTGTAA	377	375	JN540363
242	1	GCCAATCATATGGTGAAGATAGGGAGTTTTATGTAAGTAATATCAGTAAATTTATAGAAGAATCTTTAAAAAAT ACATCAAATAAAGTAAATTATGCATCAGATGAACTTGATACAACATCAAATAAAGTAAATTACATATCAGATGAACTTGATACAACATCAAATAAAGTAAATTACATATTAGATGAACTTGATACAACATCAAATAAAGTAAATTGTGTATCAGATGAACTTGATATGACATCAAATAAAGTAAATTATGTATCAGATGAACTTGATATGACATCAAATAAAGTAAATTATGTATTAGATAC ATCAAATAAAACAGATTATATATCAAATGAATTGTATAATTTATCTAATAAGTCAATCAAAGGTAATATTCCTATAAAGAT…	406	405	JN540357
256	15	GCCAATCATATGGTGAAGATAGGGAGTTTTATGTAAGTAATATCAGTAAATTTATAGAAGAATCTTTAAAAAAT ACATCAAATAAAGTAAATTATGCATCAGATGAACTTGATACAACATCAAATAAAGTAAATTACATATCAGATGAACTTGATACAACATCAAATAAAGTAAATTACATATTAGATGAACTTGATACAACATCAAATAAAGTAAATTGTGTATCAGATGAACTTGATATGACATCAAATAAAGTAAATTATGTATCAGATGAACTTGATATGACATCAAATAAAGTAAATTATGTATTAGATGAACTTGATATATAAC ATCAAATAAAACAGATTATATATCAAATGAATTGTATAATTTATCTAATAAGTCAATCAAAGGTAAT…	418-420	419	JN540356
296	13	GCCAATCATATGGTGAAGATAGGGAGTTTTATGTAAGTAATATCAGTAAATTTATAGAAGAATCTTTAAAAAAT ACATCAAATAAAGTAAATTATGCATCAGATGAACTTGATATGGCATTACATAAAGTAAATTACATATCAGATGAACTTGATACAACATCAAATAAAGTAAATTATGTATCAGATGAACTTGATATGGCATTACATAAAGTAAATTGTGTATCAGATGAACTTGATATGGCATTACATAAAGTAAATTGTGTATCAGATGAACTTGATATGACATCAAATAAAGTAAATTATGTATTAGATGAACTTGATATGACATCAAATAAAGTAAATTATGTATTAGATGAACTTGATATAAC ATCAAATAAAACAGATTATATATCAAA…	460	459	JN540358
380	6	GCCAATCATATGGTGAAGATAGGGAGTTTTATGTAAGTAATATCAGTAAATTTATAGAAGAATCTTTAAAAAAT ACATCAAATAAAGTAAATTATGCATCAGATGAACTTGATATGGCATTACATAAAGTAAATTACATATCAGATGAACTTGATACAACATCAAATAAAGTAAATTATGTATCAGATGAACTTGATATGGCATTACATAAAGTAAATTATGTGTCAGATGAACTTGATACAACATCAAATAAAGTAAATTATGTATCAGATGAACTTGATATGGCATTACATAAAGTAAATGGTGTATCAGATGAACTTGATATGGCATTACATAAAGTAAATTGTGTATCAGATGAACTTGATATGACATCAAATAAAGTAAATTATGTATCAGAT…	543-545	543	JN540360

## Sheet: cd9
copy size 3			Size (bp)
Copy number	No. isolates	Amplicon sequence	Estimated	Real	GenBank accession number
4	18	GGAGCAAGTGTATGTACAGCAATGTTAAGATTAACTAATCTACATAATGTTAGGTTATTTTCTGGAATGAATTTGAATATGGTATTAGAACTTCTTACAAGGTTTTCTGATGAATTAACAGTTGAAGATATAGACCAATTAGTGGAAGAATCTAGAAGAGGAATACAAAGCGTGACATTACAAATTA AAGAAGAAGAAG ATTTTAGTTTATGAAAAAAAAGGGAATATTATCAGTATTTAAAAGTAAAAAACCAATTATAGCAATGATACACTTAAAAGGAGATACTCCAGAAGATATCTTTGAAAGAGCTAAAAAAGAGATTACAATCTTTGAAGAAAATGGTGTAGATGGAATAATGTTAGAAAATTACTATGGTAATTATTATGATTTAGAAAG…	483	487	JN540366
5	124	GGAGCAAGTGTATGTACAGCAATGTTAAGATTAACTAATCTACATAATGTTAGGTTATTTTCTGGAATGAATTTGAATATGGTATTAGAACTTCTTACAAGGTTTTCTGATGAATTAACAGTTGAAGATATAGACCAATTAGTGGAAGAATCTAGAAGAGGAATACAAAGCGTGACATTACAAATTA AAGAAGAAGAAGAAG ATTTTAGTTTATGAAAAAAAAGGGAATATTATCAGTATTTAAAAGTAAAAAACCAATTATAGCAATGATACACTTAAAAGGAGATACTCCAGAAGATATCTTTGAAAGAGCTAAAAAAGAGATTACAATCTTTGAAGAAAATGGTGTAGATGGAATAATGTTAGAAAATTACTATGGTAATTATTATGATTTAGA…	486	490	JN540367

## Sheet: cd10
copy size 12			Size (bp)
Copy number	No. isolates	Amplicon sequence	Estimated	Real	GenBank accession number
1	75	GCCATTTTCAACCACTCCTCTTAGTTTGATTTGGTAAGTTTAGGTCGGTATTTATTATATAATATAAATGAAATATTATATAATGGAAAAATTTCCCAGTAAACTTATACAAGTGTGATATATGTGATTAAGGAGAATTTTTTGAAAAATATTTCTAATAAAATTATTAAATTGTGATGAAATAACTATGCTGTTAAACTAATTAAAAAGGTTATTAAAATTATGACAAATATAATAAAAAAATGGAAGTATTTAGTTAAGTTTTATT AGTTTTATTTTT TTCGTGAAAATTTCTTAGTGAAAAAAGTATTTTTATATCGCATTAGTTTCCCATTTG	336-337	337	JN540368
2	67	GCCATTTTCAACCACTCCTCTTAGTTTGATTTGGTAAGTTTAGGTCGGTATTTATTATATAATATAAATGAAATATTATATAATGGAAAAATTTCCCAGTAAACTTATACAAGTGTGATATATGTGATTAAGGAGAATTTTTTGAAAAATATTTCTAATAAAATTATTAAATTGTGATGAAATAACTATGCTGTTAAACTAATTAAAAAGGTTATTAAAATTATGACAAATATAATAAAAAAATGGAAGTATTTAGTTAAGTTTTATT AGTTTTATTTTT AGTTTTATTTTT TTCGTGAAAATTTCTTAGTGAAAAAAGTATTTTTATATCGCATTAGTTTCCCATTTG	348-350	349	JN540369

## Sheet: cd12
copy size 12			Size (bp)
Copy number	No. isolates	Amplicon sequence	Estimated	Real
1	1	TGGCGTAAAAGGAGAGATAGAAGCACCTTTCACATTTACTGAGTATGATTTTCTTGATATAA TTTAGTTTTATA CTGATATTTAGTAAATATATACTTAATAAATTCAGATAGTTAATAAGTAAAAAAGTTAGTTGATTGAATTTGATTGATAAAGGAGCAA	160	162
2	51	TGGCGTAAAAGGAGAGATAGAAGCACCTTTCACATTTACTGAGTATGATTTTCTTGATATAA TTTAGTTTTATA TTTAGTTTTATA CTGATATTTAGTAAATATATACTTAATAAATTCAGATAGTTAATAAGTAAAAAAGTTAGTTGATTGAATTTGATTGATAAAGGAGCAA	175	174
3	71	TGGCGTAAAAGGAGAGATAGAAGCACCTTTCACATTTACTGAGTATGATTTTCTTGATATAA TTTAGTTTTATA TTTAGTTTTATA TTTGGTTTTATA CTGATATTTAGTAAATATATACTTAATAAATTCAGATAGTTAATAAGTAAAAAAGTTAGTTGATTGAATTTGATTGATAAAGGAGCAA	187	186
4	19	TGGCGTAAAAGGAGAGATAGAAGCACCTTTCACATTTACTGAGTATGATTTTCTTGATATAA TTTAGTTTTATA TTTAGTTTTATA TTTAGTTTTATA TTTGGTTTTATA CTGATATTTAGTAAATATATACTTAATAAATTCAGATAGTTAATAAGTAAAAAAGTTAGTTGATTGAATTTGATTGATAAAGGAGCAA	199	198

## Sheet: cd13
copy size 23			Size (bp)
Copy number 23	No. isolates	Amplicon sequence	Estimated	Real	GenBank accession number
1	5	TGCTCAGTTAGTGAGGTGAGTACAATATGATTAAACTCCCATCCTCTAGCTTTTGATAGAGGGTGGGAGTTTTTATTTATTGATATATCTT AAATGAGTATGAGATTGTAAAAT TAGGAGGTAAAAAATGAAAAGTATTAAAACATCAAGTATGAAAGAAAAGGTAGATGAAAAGATATTAAGAGAGCAAGTAAGTTCTATAATAGAAGATATAAGAAATAATAAGGATGTTGCACTTAAAAAATATAATGAGAAGTTTGATAGAAATACAAGAGATGAATTTAGAATTACTAAGGAAGAAATAAAGGAAGCTTATAAGCATGTAGATGACGAATTTATAAATAACTTAAAGATTGCTGCCAAAAA	359-360	366	JN540370
2	134	TGCTCAGTTAGTGAGGTGAGTACAATATGATTAAACTCCCATCCTCTAGCTTTTGATAGAGGGTGGGAGTTTTTATTTATTGATATATCTT AAATGAGTATGAGATTGTAAAAT AAATGAGTATGAGATTGTAAAAT TAGGAGGTAAAAAATGAAAAGTATTAAAACATCAAGTATGAAAGAAAAGGTAGATGAAAAGATATTAAGAGAGCAAGTAAGTTCTATAATAGAAGATATAAGAAATAATAAGGATGTTGCACTTAAAAAATATAATGAGAAGTTTGATAGAAATACAAGAGATGAATTTAGAATTACTAAGGAAGAAATAAAGGAAGCTTATAAGCATGTAGATGACGAATTTATAAATAACTTAAAGATTGCTGCCAAAAA	385-386	389	JN540371
3	1	TGCTCAGTTAGTGAGGTGAGTACAATATGATTAAACTCCCATCCTCTAGCTTTTGATAGAGGGTGGGAGTTTTTATTTATTGATATATCTT AAATGAGTATGAGATTGTAAAAT AAATGAGTATGAGATTGTAAAAT AAATGAGTATGAGATTGTAAAAT TAGGAGGTAAAAAATGAAAAGTATTAAAACATCAAGTATGAAAGAAAAGGTAGATGAAAAGATATTAAGAGAGCAAGTAAGTTCTATAATAGAAGATATAAGAAATAATAAGGATGTTGCACTTAAAAAATATAATGAGAAGTTTGATAGAAATACAAGAGATGAATTTAGAATTACTAAGGAAGAAATAAAGGAAGCTTATAAGCATGTAGATGACGAATTTATAAATAACTTA…	408	412	JN540372
4	2	TGCTCAGTTAGTGAGGTGAGTACAATATGATTAAACTCCCATCCTCTAGCTTTTGATAGAGGGTGGGAGTTTTTATTTATTGATATATCTT AAATGAGGATAATATTGTAAAAT AAATGAGTATGAGATTGTAAAAT AAATGAGTATGAGATTGTAAAAT AAATGAGTATGAGATTGTAAAAT TAGGAGGTAAAAAATGAAAAGTATTAAAACATCAAGTATGAAAGAAAAGGTAGATGAAAAGATATTAAGAGAGCAAGTAAGTTCTATAATAGAAGATATAAGAAATAATAAGGATGTTGCACTTAAAAAATATAATGAGAAGTTTGATAGAAATACAAGAGATGAATTTAGAATTACTAAGGAAGAAATAAAGGAAGCTTATAAGCATGTA…	431	435	JN540373

[truncated: 31 more sheets: cd14, cd15, cd17, cd18, cd21, cd22, cd23, cd24, cd25, cd27, cd29, cd30, cd31, cd32, cd33, cd34, cd35, cd36, cd38, cd40 …]
