# Supplementary material for: Comparison of PCR ribotyping and multilocus variable-number tandem-repeat analysis (MLVA) for improved detection of Clostridium difficile
Source: BMC Microbiol. 2011 Sep 30;11:217. doi: 10.1186/1471-2180-11-217 (PMC3191483; doi:10.1186/1471-2180-11-217)
Supplement: Additional file 2 — Allelic number and allele of VNTR loci in each PCR ribotype. This table provides the allelic number and allele of VNTR loci in each PCR ribotype, and only allelic number larger than one are listed. [file 1471-2180-11-217-S2.XLS]

## Sheet: additional file 2
Additional file 2. Allelic number and allele of each PCR ribotype.
PCR- ribotype a	No. isolate	VNTR loci b
		C6cd		CDR60		CDR4		CDR49		CDR9		CDR48		cd5		CDR59		cd23		cd25		cd6		H9cd		cd7		cd22		cd35		cd34
		allelic number	allele	allelic number	allele	allelic number	allele	allelic number	allele	allelic number	allele	allelic number	allele	allelic number	allele	allelic number	allele	allelic number	allele	allelic number	allele	allelic number	allele	allelic number	allele	allelic number	allele	allelic number	allele	allelic number	allele	allelic number	allele
R1	2			2	96, 164	2	26, 32	2	9, 21			2	4, 6
R10	11	10	19, 25, 27, 30, 31, 32, 33, 36, 38, 40	6	265, 282, 299, 316, 333	10	(-1), 3, 8, 14, 27, 30, 36, 39, 43, 44, 45	6	12, 13, 14, 15, 16, 19																			2	1, 2
R106	3	3	30, 25, 37	3	112, 214, 231	3	18, 21, 34	3	9, 22, 19	2	10, 11			1	(-1), 114					1	(-1), 70
R11	3	2	13, 17	2	96, 197	3	(-1), 15, 25	2	10, 18	1	(-1), 27					2	100, 111							2	4, 8
R12	2	2	15, 22			2	24, 37	2	17, 18			2	6, 7
R14	11	10	21, 22, 23, 26, 27, 32, 36, 37, 40, 41	5	147, 214, 231, 248, 265	10	12, 13, 16, 19, 23, 24, 25, 26, 27, 33	8	9, 12, 14, 16, 19, 20, 23, 24	5	(-1), 6, 9, 10, 11, 12	3	7, 8, 9
R16	4	4	18, 26, 29, 30	3	180, 197, 214	3	18, 24, 41	4	5, 12, 13, 15									3	3, 4, 6
R17	9	9	17, 25, 28, 29, 31, 32, 37, 38	4	(-1), 96, 112, 130, 231			3	(-1), 8, 9, 13	2	(-1), 17, 20	3	(-1), 8, 9	1	(-1), 55
R18	5	5	16, 17, 21, 28, 35	2	79, 96	4	21, 22, 27, 30	3	16, 17, 21	3	10, 11, 12															2	86, 380
R19	2	2	21, 27			2	18, 19	2	12, 13
R2	3	2	17, 21	2	180, 197	3	11, 22, 33	3	20, 32, 35	1	(-1), 13			1	(-1), 36
R24	2	2	17, 22	2	164, 180,	2	23, 28	2	10, 13	2	12, 13
R26	2															2	100, 132
R27	2	2	20, 44	1	(-1), 180	2	26, 35	2	17, 19					2	245, 264
R29	3	3	17, 19, 21	2	96, 130	3	15, 16, 20	2	15, 19	1	(-1), 7	2	6, 7	2	150, 188
R3	4	3	17, 21, 26	2	96, 248	4	23, 26, 27, 34	4	11, 14, 21, 27	2	(-1), 14, 16	2	6, 7	2	(-1), 55, 74							1	(-1), 42
R30	2	2	15, 17	2	180, 164			2	11, 17	2	16, 18
R31	2	2				2	20, 21	2	16, 18	2	12, 15
R4	17	12	19, 20, 21, 24, 25, 26, 30, 31, 32, 35, 37, 38	3	(-1), 147, 214, 231	13	(-1), 3, 9, 27, 28, 31, 33, 36, 37, 39, 41, 42, 45, 47	11	9, 11, 14, 15, 18, 19, 20, 21, 22, 23, 24	2	(-1), 2, 14							2	1, 2	2	(-1), 83, 95									1	(-1), 2	1	(-1),2
R45	7	6	12, 16, 17, 18, 36, 48	4	214, 231, 248, 265	5	22, 32, 33, 37, 43	3	17, 18, 19	2	(-1), 7, 8
R5	4	3	28, 30, 37	3	(-1), 231, 567, 265	4	21, 30, 33, 54	4	11, 14, 15, 17			2	6, 9	2	131, 169
R6	4	4	12, 18, 34, 47	4	147, 164, 197, 214	4	12, 30, 36, 40	4	6, 9, 17, 19	3	9, 11, 13															1	(-1), 296
R7	2	2	21, 32	2	147, 180	2	17, 28	2	15, 18	2	8, 9
R8		2	27, 35			2	27, 36	2	16, 20	2	22, 24			1	(-1), 74
R9	2
a. Singleton PCR- ribotypes are not shown in the list.
b. Only allelic number larger than one or with non-amplified loci are shown. Loci which can not be amplified are indicated by “(-1)”in addition, but not evaluated as an allelic number.
