# Supplementary material for: Comparison of PCR ribotyping and multilocus variable-number tandem-repeat analysis (MLVA) for improved detection of Clostridium difficile
Source: BMC Microbiol. 2011 Sep 30;11:217. doi: 10.1186/1471-2180-11-217 (PMC3191483; doi:10.1186/1471-2180-11-217)
Supplement: Additional file 3 — Epidemiological data, toxigenic type, and molecular type of isolates from one hospital in central Taiwan. This table provides the molecular typing data of MLVA10 and MLVA4 for C. difficile isolates from one hospital in Taiwan, and the corresponding epidemiological data and characteristic of each strain are shown. [file 1471-2180-11-217-S3.XLS]

## Sheet: Sheet1
Additional file 3. Epidemiological data, toxigenic type, and molecular type of isolates from one hospital in central Taiwan.
Strain number	Toxigenic type	Age	Cluster	Hospitalization	Ward a	Ribotype	Ribotype group	Specimen submission date					Copy number or array size of each VNTR loci b
									cd31	cd27	cd22	cd12	H9cd	F3cd	CDR59	cd6	cd5	cd7	CDR60	CDR49	CDR4	C6cd
1	A-B-	38.8		N		R6	6	2007-11-27	2	3	2	3	7	6	113	84	36	296	147	17	12	47
2	A-B-	1		N		R37	37	2007-11-27	1	3	1	2	8	5	100	294	36	212	130	8	22	27
3	A-B-	0.7		N		R5	5	2007-12-03	2	3	2	3	7	5	135	126	131	212	231	17	54	37
4	A+B+	11.7		N		R10	10	2007-12-03	1	3	1	4	7	9	113	378	36	86	299	15	3	19
5	A-B-	1.2	A	N		R26	26	2007-12-07	1	4	1	2	8	5	132	42	55	212	164	15	3	26
6	A-B-	51.3		N		R4	4	2007-12-10	1	3	2	3	7	8	100	84	74	170	214	22	31	20
7	A-B+	3.3		N		R17	17	2007-12-10	1	3	2	2	8	6	100	294	55	212	112	8	3	38
8	A-B-	1.2	A	N		R26	26	2007-12-11	1	4	1	2	8	5	100	42	55	212	164	15	3	26
9	A-B+	66.8		N		R23	23	2007-12-11	1	1	1	2	9	5	89	200	36	44	45	15	44	42
10	A-B-	1.2		N		R4	4	2007-12-13	1	3	2	3	7	8	100	84	74	170	231	9	28	38
11	A-B-	90.4		N		R16	16	2007-12-21	3	2	2	2	7	5	113	378	114	296	180	13	18	26
12	A+B+	80.1		N		R10	10	2007-12-25	1	3	1	4	7	9	113	378	36	86	316	15	36	33
13	A-B-	1.6	B	Y	1	R9	9	2007-12-25	1	2	1	2	12	5	100	0	207	212	130	5	28	27
14	A-B-	1.2		N		R4	4	2007-12-28	1	3	2	3	7	8	100	84	74	170	231	18	3	21
15	A-B-	1.5	B	Y	1	R9	9	2007-12-28	1	2	1	2	12	5	100	0	207	212	130	5	28	27
16	A+B+			N		R10	10	2007-12-29	1	3	1	4	7	9	113	378	36	86	-1	14	38	25
17	A-B-	2		N		R4	4	2008-01-04	1	3	2	3	7	8	100	84	74	170	248	23	37	25
18	A+B+	69.8		N		R10	10	2008-01-10	1	3	1	4	7	9	113	378	36	86	316	18	27	36
19	A+B+	15.6		N		R18	18	2008-01-11	2	4	2	2	8	5	125	84	36	380	79	17	21	16
20	A-B-	2.4		N		R31	31	2008-01-11	1	3	1	3	8	5	111	42	74	201	57	16	21	21
21	A+B+	15.6		N		R18	18	2008-01-18	2	4	2	2	8	5	125	84	36	86	79	16	22	17
22	A-B-	0.5		N		R16	16	2008-01-20	3	2	2	2	7	5	113	378	114	296	197	5	24	30
23	A+B+	77.2		N		R45	38	2008-01-22	2	3	2	3	11	6	125	378	36	86	231	18	33	18
24	A-B-	1.1		N		R14	14	2008-01-22	2	3	2	3	8	5	100	84	36	256	147	20	13	22
25	A-B-	10.1		N		R55	55	2008-01-22	1	5	0	3	8	5	100	210	74	193	164	15	37	21
26	A-B-	0.8		N		R29	29	2008-01-25	1	3	1	3	8	6	111	42	150	212	96	15	15	19
27	A-B-	2.8		N		R14	14	2008-01-25	2	3	2	3	8	5	100	84	36	256	265	20	19	41
28	A+B+	13.2		N		R10	10	2008-01-28	1	3	1	4	7	9	113	378	36	86	636	15	39	40
29	A-B-	1.1	C	Y	1	R11	11	2008-08-25	1	4	1	3	4	6	100	210	95	212	197	10	15	13
30	A-B-	0.6		Y	1	R4	4	2008-08-25	1	3	2	3	7	8	100	84	74	170	231	14	45	38
31	A-B-	0.1	C	Y	1	R11	11	2008-08-25	1	4	1	3	4	6	100	210	95	212	197	10	-1	13
32	A+B+	47.3		Y	2	R21	21	2008-08-26	2	4	3	2	8	5	135	84	36	296	79	14	19	24
33	A+B+	40.5		Y	2	R45	38	2008-08-29	2	3	2	3	11	6	125	378	36	86	214	17	22	12
34	A-B-	60.1		Y	2	R6	6	2008-09-01	2	3	2	3	7	6	113	84	36	296	164	6	40	28
35	A-B-	54.5		Y	2	R4	4	2008-09-02	1	3	2	3	7	8	100	84	74	170	231	21	36	19
36	A-B-	21.8		Y	2	R20	4	2008-09-04	1	3	2	3	7	8	100	84	74	170	?	17	35	22
37	A+B+	1.7	D	Y	1	R18	18	2008-09-05	2	4	2	2	8	5	125	84	36	380	96	16	30	35
38	A-B+	69.8		Y	2	R17	17	2008-09-09	1	3	2	2	8	6	100	294	55	212	112	9	3	29
39	A+B+	1.8	D	Y	1	R18	18	2008-09-09	2	4	2	2	8	5	125	84	36	380	96	16	30	28
40	A-B-	0.8		Y	1	R40	40	2008-09-09	1	3	1	1	8	5	111	210	74	212	164	14	3	18
41	A-B-	0.9		Y	1	R33	33	2008-09-09	1	4	1	3	8	6	78	42	95	193	57	20	3	18
42	A-B-	0.9		Y	1	R28	14	2008-09-09	2	3	2	3	8	5	100	84	36	256	214	17	13	22
43	A-B-	0.3		Y	1	R4	4	2008-09-10	1	3	2	3	7	8	100	84	74	170	231	14	37	32
44	A-B-	0.5		Y	1	R14	14	2008-09-15	2	3	2	3	8	5	100	84	36	256	248	14	12	36
45	A-B-			N		R24	3	2008-09-16	1	4	1	4	8	6	100	42	74	201	164	10	23	22
46	A+B+	45.6		N		R45	38	2008-09-18	2	3	2	3	11	6	125	378	36	86	248	19	32	18
47	A-B+	57.8		Y	2	R8	8	2008-09-18	1	1	1	2	9	5	89	200	74	44	45	16	27	27
48	A+B+	55.5		N		R106	106	2008-09-19	2	4	2	2	7	6	147	378	-1	212	231	19	34	30
49	A-B-	2.8		Y	1	R3	3	2008-09-17	1	4	0	4	8	6	100	42	74	201	96	11	23	21
50	A-B-	56.1		Y	2	R50	50	2008-09-20	1	5	0	3	8	5	111	42	74	212	40	15	25	18
51	A-B-	32.7		Y	2	R4	4	2008-09-26	1	3	2	3	7	8	100	84	74	170	214	15	27	35
52	A-B-	50.8		Y	2	R16	16	2008-09-23	3	2	2	2	7	5	113	378	114	296	180	15	41	29
53	A+B+	18.6		Y	2	R32	32	2008-09-09	1	1	1	2	9	5	89	158	114	44	45	13	3	31
54	A+B+	0.8		N		R19	18	2008-09-29	2	4	2	2	8	5	125	84	36	380	79	13	19	21
55	A+B+	0.8		N		R19	18	2008-09-29	2	4	2	2	8	5	125	84	36	380	79	12	18	27
56	A-B-	71.8		Y	2	R58	58	2008-10-07	2	2	2	3	7	8	135	84	169	170	197	18	45	38
57	A-B-	75.5		Y	2	R47	47	2008-10-08	2	2	1	2	8	6	113	294	131	212	45	16	21	29
58	A-B+	74.7		Y	2	R17	17	2008-10-09	1	3	2	2	8	6	100	294	55	212	130	9	3	32
59	A+B+	10.8		Y	1	R106	106	2008-10-14	2	4	2	2	7	6	147	378	114	212	112	9	18	37
a. Children's ward is represented by "1", adult ward is represented by "2"
b. loci can not be amplified is represented by "-1"
