# Supplementary material for: Comparison of PCR ribotyping and multilocus variable-number tandem-repeat analysis (MLVA) for improved detection of Clostridium difficile
Source: BMC Microbiol. 2011 Sep 30;11:217. doi: 10.1186/1471-2180-11-217 (PMC3191483; doi:10.1186/1471-2180-11-217)
Supplement: Additional file 4 — Allelic diversity of MLVAs in each PCR ribotype. This table provides the Simpson's allelic diversity of either types or groups from MLVA10 and MLVA34 panels. [file 1471-2180-11-217-S4.XLS]

## Sheet: Sheet1
	Additional file 4. Allelic diversity of MLVAs in each PCR-ribotype
	PCR- ribotype a	Simpson allelic diversity of MLVA type			Simpson allelic diversity of MLVA group
		MLVA10	MLVA34		MLVA10	MLVA34
	R1	0	0		0	0
	R10	0.1818	0.3455		0	0
	R106	0.667	1		0	0
	R11	0.667	0.667		0.667	0.667
	R12	0	0.8333		0	0
	R14	0	0.1818		0	0
	R16	0	0		0	0
	R17	0.2222	0.4167		0	0
	R18	0.4	0.4		0	0
	R19	0	0		0	0
	R2	0.667	0.667		0	0
	R24	0	0		0	0
	R26	1	1		0	0
	R27	1	1		0	0
	R29	0.667	0.667		0	0
	R3	1	1		0	0
	R30	0	0		0	0
	R31	0	1		0	0
	R4	0.1176	0.8088		0	0.1176
	R45	0	0		0	0
	R5	0.5	0.5		0	0
	R6	0.5	0.5		0	0
	R7	1	1		0	0
	R8	1	1		0	0
	R9	0	0		0	0
	a. Singleton PCR-ribotypes are not shown.
