# Supplementary material for: Comparison of PCR ribotyping and multilocus variable-number tandem-repeat analysis (MLVA) for improved detection of Clostridium difficile
Source: BMC Microbiol. 2011 Sep 30;11:217. doi: 10.1186/1471-2180-11-217 (PMC3191483; doi:10.1186/1471-2180-11-217)
Supplement: Additional file 5 — Primers for amplification of each locus. This table provides a list of primers, annealing temperature, and primer concentration for amplification of each VNTR loci. [file 1471-2180-11-217-S5.XLS]

## Sheet: Sheet1
	Additional file 5. Primers for amplification of each locus
	Multiplex No	Primer name	Label dye	Annealing Temp. (℃)	Primer conc. (mM)	Primer sequence (5’→ 3’)
	M1	cd14F	FAM	50	0.1	TGGTCCTACAACAGCAGCAG
		cd14R			0.1	TTTCCCCGTTAAGCCTTCTT
		cd4F	VIC	50	0.1	GAAATACTCCGCCCTCAACA
		cd4R			0.1	GTATTGGAATGCCCCCAAAG
		cd34F	PET	50	0.1	TCATATGCAAATTTGTACCCTTT
		cd34R			0.1	CATAGCATCTCTCTTAATTTGTTCA
		cd22F	NED	50	0.1	CGTCTTTAGGTATATCATGAGG
		cd22R			0.1	CAAGATGGGAATAATGGAAA
	M2	cd21F	FAM	50	0.1	CCAAACCCTCCAGCAAATAA
		cd21R			0.1	TCCAACACTTGCAAAACCAG
		cd36F	VIC	50	0.1	TTCCTGATTCTCCAACTTCACTT
		cd36R			0.1	CGACTGATACAAGTTTGAATAACAA
		cd31F	FAM	50	0.1	TGGCAATTMCCACTACTACCA
		cd31R			0.1	TGGAAGAGCTTTTGTGGAACT
		CDR48-Fa	NED	50	0.1	TGGAGCTATGGAAATTGATAA
		CDR48-Ra			0.1	CAAATACATCTTGCATTAATTCTT
	M3	cd18F	FAM	51	0.1	CCGTTGTGGAGGCAGTTTAT
		cd18R			0.1	CTTTCCCAACTCATACCACCA
		H9cd-Fa	VIC	51	0.1	GTTTTGAGGAAACAAACCTATC
		H9cd-Ra			0.1	GATGAGGAAATAGAAGAGTTCAA
		cd39F	PET	51	0.1	GGGAAGAGGCTATCAAATGG
		cd39R			0.1	ATGATGATAACAAAACAGAGAAAGAC
		F3cd-Fa	NED	51	0.1	TTTTTGAAACTGAACCAACATA
		F3cd-Ra			0.1	ACAAAAGACTGTGCAAATATACTAA
	M4	cd27F	FAM	51	0.1	CAAAGGTTAAAGCTCATTCTGGA
		cd27R			0.1	TTGAAGGTATTTATGGGCAATTC
		cd19F	VIC	51	0.1	AGGCTCACAACCTTCACTCC
		cd19R			0.1	ATACCAGGCGTATTTGCAGC
		C6cd-Fa	PET	51	0.1	ATTGGAATTGAATGTAACAAAA
		C6cd-Ra			0.1	ATTGGAATTGAATGTAACAAAA
		cd38F	NED	51	0.1	GCCAAAGGTCAAAATCATGG
		cd38R			0.1	GCGCATAAAGCACAAGTTACTC
	M5	CDR4-Fa	FAM	50	0.1	TTAATTGAGGGAGAATGTTAAA
		CDR4-Ra			0.1	AAATACTTTTCCCACTTTCATAA
		cd13F	VIC	50	0.1	TGCTCAGTTAGTGAGGTGAGTACA
		cd13R			0.1	TTTTTGGCAGCAATCTTTAAGT
		cd30F	PET	50	0.1	TTGCCGACTATGCTATGTTCC/T
		cd30R			0.1	AGTG/AGCTCCACTTTCTTCCA
		cd9F	NED	50	0.1	GGAGCAAGTGTATGTACAGCAA
		cd9R			0.1	GTTGCCAGTTCAAATCCCAT
	M6	cd15F	FAM	50	0.1	CTGGAAATGCTAGTGTGCCA
		cd15R			0.1	CCTTTTCTTCATTCTCCCTCC
		cd24F	VIC	50	0.1	CAAAAGGTAGACCTGAAAGGG
		cd24R			0.1	CTTTCCATCTGCAATGGGTT
		cd20F	PET	50	0.1	GCAGTTCCTTGATGAACAACAC
		cd20R			0.1	GGCCTAAATATGACGAAAAAGC
		cd16F	NED	50	0.1	TTGAATCCAATTAGTACAGTAACGTC
		cd16R			0.1	TCCATAATATATCCTCACTTCCCC
	M7	cd7F		48	0.1	GCCAATCATATGGTGAAGAT
		cd7R	FAM		0.1	TTACAGCCATCTTTATAGGAA
		cd8F	VIC	48	0.1	TGCATATAAGTGCGAAATGAGG
		cd8R			0.1	TGTCAAAGTGTATCTAACCCAAAA
		cd23F	PET	48	0.1	GTCACATGCTTCCTGCTTCA
		cd23R			0.1	GCATATCATAATGGAAGCATAAATGT
		CDR9-Fa	NED	48	0.1	TGTATGAAGCAAGCTTTTTATT
		CDR9-Ra			0.1	ACCAAAAATTTCTAACCCAAC
	M8	cd2F	FAM	50	0.1	TGGATGGCTGATGACCAATA
		cd2R			0.1	AATGCCCCAAATAAAGAAGC
		cd32F	VIC	50	0.1	TTCAATGCAAAGAGGTTGGA
		cd32R			0.1	AATTTGCTAATTGGGGTGCT
		cd17F		50	0.1	GAGTTTGGGCAAAAAGCAGA
		cd17R	PET		0.1	TTCATCAATTCCATCGCTGT
		cd33F	NED	50	0.1	TTTCGCAACCATAGCATTTG
		cd33R			0.1	AATCCCTGACCATGTTGTCC
	M9	cd41F		50	0.1	GAACTTGGAGCAATTAGAAGCA
		cd41R	FAM		0.1	TTTGAACCCATTAGTTCTTTAGGA
		cd10F		50	0.1	GCCATTTTCAACCACTCCTC
		cd10R	FAM		0.1	CAAATGGGAAACTAATGCGA
		cd5F	VIC	50	0.1	CCTGAATTGATTGAAAGAGG
		cd5R			0.1	CTCACAATTTAGAACGATTGAA
		cd12F	NED	50	0.1	TGGCGTAAAAGGAGAGATAG
		cd12R			0.1	TTGCTCCTTTATCAATCAAAT
	M10	CDR49-Fa	FAM	50	0.1	CTTAATACTAAACTAACTCTAACCAGTAA
		CDR49-Ra			0.1	TTATATTTTATGGGCATGTTAAA
		cd28F		50	0.1	GGAAGGCATGAATTGTTGA
		cd28R	VIC		0.1	CCCTATCTCATTGG/TCTTGAAA
		CDR59-Fa		50	0.1	GTAGAAGGGGCAAATAATGAG
		CDR59-Ra	PET		0.1	CCTTCTGGCTTCCTTGTA-ATA
	M11	cd35F	FAM	50	0.1	TGTATCCATATTGAAATCTCTCCA
		cd35R			0.1	TCAATTTTAAGACAACTCCTTTTATTT
		cd40F	VIC	50	0.1	TCTACAAAAATAACAGTTTTAGCAA
		cd40R			0.1	AACTCAGCATCATTTCCATT
		cd25F	PET	50	0.1	TCTTGTGAAATCGAAGTGAA
		cd25R			0.1	TTTTATGATTCCAATTGATGA
		cd29F	NED	50	0.1	TGGATAAAAGGTAAAGCATGATAGAA
		cd29R			0.1	CTCCAACCATCTTTTTCCCA
	M12	cd42F	FAM	52	0.1	TGTTTGTAAGGGTAAAAAGAGTTGC
		cd42R			0.1	TTGTGCAGTTTCAGCCATTC
		CDR5-Fa	VIC	52	0.1	AATTTTAAGTTAACGTTTTTCTACAT
		CDR5-Ra			0.1	AGCCATTTTTATCAATCCTTTCTAT
		CDR60-Fa	PET	52	0.1	GGTGCACATGCTGGTCCTG
		CDR60-Ra			0.1	AACGCATTAAATTTCAC-TCCTCATAC
	M13	cd6F	FAM	50	0.1	TGTGCAAGACAAATAGATATGTGTAAA
		cd6R			0.1	CCCTAACTCGCTGTAAATCCA
	M14	cd27F	FAM	50	0.04	CAAAGGTTAAAGCTCATTCTGGA
		cd27R			0.04	TTGAAGGTATTTATGGGCAATTC
		F3cd-Fa	NED	50	0.02	TTTTTGAAACTGAACCAACATA
		F3cd-Ra			0.02	ACAAAAGACTGTGCAAATATACTAA
		cd5F	VIC	50	0.04	CCTGAATTGATTGAAAGAGG
		cd5R			0.04	CTCACAATTTAGAACGATTGAA
		CDR60-Fa		50	0.08	GGTGCACATGCTGGTCCTG
		CDR60-Ra	PET		0.08	AACGCATTAAATTTCAC-TCCTCATAC
	M15	CDR4-Fa	FAM	50	0.04	TTAATTGAGGGAGAATGTTAAA
		CDR4-Ra			0.04	AAATACTTTTCCCACTTTCATAA
		cd22F	NED	50	0.02	CGTCTTTAGGTATATCATGAGG
		cd22R			0.02	CAAGATGGGAATAATGGAAA
		cd7F		50	0.02	GCCAATCATATGGTGAAGAT
		cd7R	VIC		0.02	TTACAGCCATCTTTATAGGAA
		C6cd-Fa	PET	50	0.06	ATTGGAATTGAATGTAACAAAA
		C6cd-Ra			0.06	ATTGGAATTGAATGTAACAAAA
	M16	CDR49-Fa	FAM	50	0.04	CTTAATACTAAACTAACTCTAACCAGTAA
		CDR49-Ra			0.04	TTATATTTTATGGGCATGTTAAA
		cd12F	NED	50	0.02	TGGCGTAAAAGGAGAGATAG
		cd12R			0.02	TTGCTCCTTTATCAATCAAAT
		H9cd-Fa	VIC	50	0.02	GTTTTGAGGAAACAAACCTATC
		H9cd-Ra			0.02	GATGAGGAAATAGAAGAGTTCAA
		cd31F	PET	50	0.02	TGGCAATTMCCACTACTACCA
		cd31R			0.02	TGGAAGAGCTTTTGTGGAACT
	M17	CDR59-Fa		50	0.08	GTAGAAGGGGCAAATAATGAG
		CDR59-Ra	PET		0.08	CCTTCTGGCTTCCTTGTA-ATA
		cd6F	FAM	50	0.06	TGTGCAAGACAAATAGATATGTGTAAA
		cd6R			0.06	CCCTAACTCGCTGTAAATCCA
	a. VNTR loci and the primer sequences were reported previously (13, 14).
