# Supplementary material for: Comparison of PCR ribotyping and multilocus variable-number tandem-repeat analysis (MLVA) for improved detection of Clostridium difficile
Source: BMC Microbiol. 2011 Sep 30;11:217. doi: 10.1186/1471-2180-11-217 (PMC3191483; doi:10.1186/1471-2180-11-217)
Supplement: Additional file 6 — List of predictable VNTR loci at 75%, 70%, and 65% predictable value. This table provides the list of VNTR loci which could be predicted by loci in MLVA12, MLVA10, and MLVA8. [file 1471-2180-11-217-S6.XLS]

## Sheet: Sheet1
	Additional file 6. List of predictable VNTR loci at 75%, 70%, and 65% predictable value
	MLVA12 Predictive loci	VNTR loci which is over 75% predictable by loci in first column
	cd12	cd13	cd15	cd18	cd2	cd24	cd32	cd33	cd34	cd35	cd36	cd38	cd4	cd40	cd42	cd9
	cd22	cd13	cd18	cd2	cd24	cd32	cd33	cd34	cd35	cd36	cd38	cd4	cd40	cd42	cd9
	cd23	cd13	cd18	cd2	cd21	cd24	cd32	cd33	cd34	cd35	cd36	cd38	cd40	cd42	cd9
	cd25	cd10	cd41	cd29	cd30	cd14	cd4	cd21	cd2	cd40	cd9	cd42	cd18	cd33	cd13	cd36	cd24	cd32	cd35	cd34	cd38	cd19
	cd27	cd13	cd18	cd2	cd21	cd24	cd32	cd33	cd34	cd35	cd36	cd38	cd40	cd42
	cd31	cd13	cd14	cd18	cd2	cd21	cd24	cd32	cd33	cd34	cd35	cd36	cd38	cd40	cd42	cd9
	cd5	cd2	cd40	cd9	cd42	cd18	cd33	cd13	cd36	cd24	cd32	cd35	cd34	cd38	cd16	cd19	cd28	cd39
	cd6	cd41	cd29	cd15	cd2	cd9	cd42	cd18	cd33	cd13	cd36	cd24	cd32	cd35	cd34	cd38	cd28	cd39	cd8
	cd7	cd10	cd41	cd29	cd17	cd30	cd14	cd4	cd21	cd2	cd40	cd42	cd18	cd33	cd13	cd36	cd24	cd32	cd35	cd34	cd38
	F3cd	cd17	cd30	cd15	cd4	cd2	cd40	cd9	cd18	cd33	cd13	cd36	cd24	cd32	cd35	cd34	cd38
	H9cd	cd15	cd4	cd2	cd40	cd9	cd42	cd18	cd33	cd13	cd36	cd24	cd32	cd35	cd34	cd38
	CDR59	cd15	cd4	cd2	cd40	cd42	cd18	cd33	cd13	cd36	cd24	cd32	cd35	cd34	cd38
	MLVA10 Predictive loci	VNTR loci which is over 70% predictable by loci in first column
	cd12	cd13	cd15	cd17	cd18	cd2	cd21	cd24	cd30	cd32	cd33	cd34	cd35	cd36	cd38	cd4	cd40	cd42	cd9	cd28	cd39
	cd22	cd13	cd14	cd18	cd2	cd21	cd24	cd32	cd33	cd34	cd35	cd36	cd38	cd4	cd40	cd41	cd42	cd9	cd39
	cd27	cd13	cd15	cd18	cd2	cd21	cd24	cd32	cd33	cd34	cd35	cd36	cd38	cd40	cd42	cd9	cd23	cd28	cd39
	cd31	cd13	cd14	cd18	cd2	cd21	cd24	cd30	cd32	cd33	cd34	cd35	cd36	cd38	cd4	cd40	cd42	cd9
	cd5	cd41	cd23	cd2	cd40	cd9	cd42	cd18	cd33	cd13	cd36	cd24	cd32	cd35	cd34	cd38	cd28	cd39
	cd6	cd41	cd29	cd15	cd4	cd2	cd40	cd9	cd42	cd18	cd33	cd13	cd36	cd24	cd32	cd35	cd34	cd38	cd19	cd28	cd39	cd8
	cd7	cd25	cd10	cd41	cd29	cd17	cd30	cd15	cd14	cd4	cd21	cd2	cd40	cd9	cd42	cd18	cd33	cd13	cd36	cd24	cd32	cd35	cd34	cd38
	F3cd	cd17	cd30	cd15	cd4	cd21	cd2	cd40	cd9	cd42	cd18	cd33	cd13	cd36	cd24	cd32	cd35	cd34	cd38
	H9cd	cd10	cd15	cd4	cd21	cd2	cd40	cd9	cd42	cd18	cd33	cd13	cd36	cd24	cd32	cd35	cd34	cd38
	CDR59	cd15	cd4	cd2	cd40	cd9	cd42	cd18	cd33	cd13	cd36	cd24	cd32	cd35	cd34	cd38
	MLVA8 Predictive loci	VNTR loci which is over 65% predictable by loci in first column
	cd5	cd25	cd31	cd41	cd29	cd23	cd17	cd30	cd15	cd14	cd4	cd21	cd2	cd40	cd9	cd42	cd18	cd33	cd13	cd36	cd24	cd32	cd35	cd34	cd38	cd28	cd39
	cd6	cd22	cd10	cd41	cd29	cd23	cd30	cd15	cd14	cd4	cd21	cd2	cd40	cd9	cd42	cd18	cd33	cd13	cd36	cd24	cd32	cd35	cd34	cd38	cd19	cd28	cd39	cd8
	cd7	cd25	cd10	cd41	cd29	cd23	cd17	cd30	cd15	cd14	cd4	cd21	cd2	cd40	cd9	cd42	cd18	cd33	cd13	cd36	cd24	cd32	cd35	cd34	cd38	cd39
	cd12	cd17	cd30	cd15	cd14	cd4	cd21	cd2	cd40	cd9	cd42	cd18	cd33	cd13	cd36	cd24	cd32	cd35	cd34	cd38	cd28	cd39
	cd27	cd23	cd30	cd15	cd14	cd4	cd21	cd2	cd40	cd9	cd42	cd18	cd33	cd13	cd36	cd24	cd32	cd35	cd34	cd38	cd28	cd39
	F3cd	cd17	cd30	cd15	cd14	cd4	cd21	cd2	cd40	cd9	cd42	cd18	cd33	cd13	cd36	cd24	cd32	cd35	cd34	cd38	cd28	cd39
	H9cd	cd10	cd41	cd29	cd17	cd30	cd15	cd14	cd4	cd21	cd2	cd40	cd9	cd42	cd18	cd33	cd13	cd36	cd24	cd32	cd35	cd34	cd38	cd28	cd39
	CDR59	cd17	cd30	cd15	cd14	cd4	cd21	cd2	cd40	cd9	cd42	cd18	cd33	cd13	cd36	cd24	cd32	cd35	cd34	cd38	cd28	cd39
